# Supplementary material for: Comparison of Serological Assays for the Detection of SARS-CoV-2 Antibodies
Source: Viruses. 2021 Apr 20;13(4):713. doi: 10.3390/v13040713 (PMC8074400; doi:10.3390/v13040713)
Supplement: Supplementary file 1 [file viruses-13-00713-s001.zip]

Archive with 1 entries (1 files):
- viruses-1180589-supplementary.pdf
